# Supplementary material for: Noncanonical function of the Sexlethal gene controls the protogyny phenotype in Drosophila melanogaster
Source: Sci Rep. 2022 Jan 27;12:1455. doi: 10.1038/s41598-022-05147-5 (PMC8795210; doi:10.1038/s41598-022-05147-5)
Supplement: Supplementary file 8 — Supplementary Table 1. [file 41598_2022_5147_MOESM8_ESM.xlsx]

## Sheet: Sheet2 (2)
Supplementary Table S1. Abundance of Protandry and Protogyny in vertebrate species
Class		Protandry	Protogyny	No bias	Total (number of species)
Poikilotherm
	Chondrichthyes	43	8	10	61
	Teleostei	58	27	150	235
	Amphibia	20	2	56	78
	Reptilia	14	1	55	70
Homeotherm
	Aves	12	21	645	678
	Mammalia	77	233	264	574
Total		224	292	1180	1696
Calculated from dataset of AnAge Database (https://genomics.senescence.info/species/)

## Sheet: Sheet2
	Supplementary Table 1. Abundance of Protandry and Protogyny in vertebrate species
Class		Protandry	Protogyny	No bias	Total (number of species)
Poikilotherm
	Chondrichthyes	43	8	10	61
	Teleostei	58	27	150	235
	Amphibia	20	2	56	78
	Reptilia	14	1	55	70
Homeotherm
	Aves	12	21	645	678
	Mammalia	77	233	264	574
Total		224	292	1180	1696
Calculated from dataset of AnAge Database (https://genomics.senescence.info/species/)

## Sheet: Sheet1
	Supplementary Table 1. Abundance of Protandry and Protogyny in vertebrate species
Class		Protandry	Protogyny	No bias	Total (number of species)
Poikilotherm
	Chondrichthyes	43	8	10	61	51
	Teleostei	58	27	150	235	85
	Amphibia	20	2	56	78	22
	Reptilia	14	1	55	70	15
Homeotherm						0
	Aves	12	21	645	678	33
	Mammalia	77	233	264	574	310
Total		224	292	1180	1696
Calculated from dataset of AnAge Database (https://genomics.senescence.info/species/)
	Supplementary Table 1. Abundance of Protandry and Protogyny in vertebrate species
Class		Protandry	Protogyny	No bias	Total (number of species)
Poikilotherm		Protandry	Protogyny	No bias
	軟骨魚類	0.704918	0.131148	0.163934	61
	硬骨魚類	0.246809	0.114894	0.638298	235
	両生類	0.25641	0.025641	0.717949	78
	爬虫類	0.2	0.0142857	0.785714	70
Homeotherm
	鳥類	0.0176991	0.0309735	0.951327	678
	哺乳類	0.134146	0.405923	0.45993	574
Total		1.55998	0.722865	3.71715	1696
Calculated from dataset of AnAge Database (https://genomics.senescence.info/species/)
	Supplementary Table 1. Abundance of Protandry and Protogyny in vertebrate species
Class		Protandry	Protogyny		Total (number of species)
Poikilotherm		Protandry	Protogyny	bias in total
	軟骨魚類	0.843137	0.156863	0.836066
	硬骨魚類	0.682353	0.317647	0.361702
	両生類	0.909091	0.0909091	0.282051
	爬虫類	0.933333	0.0666667	0.214286
Homeotherm
	鳥類	0.363636	0.636364	0.0486726
	哺乳類	0.248387	0.751613	0.54007
Total		3.97994	2.02006	2.28285
Calculated from dataset of AnAge Database (https://genomics.senescence.info/species/)
